# Supplementary material for: Gut Microbiota in the First 2 Years of Life and the Association with Body Mass Index at Age 12 in a Norwegian Birth Cohort
Source: mBio. 2018 Oct 23;9(5):e01751-18. doi: 10.1128/mBio.01751-18 (PMC6199494; doi:10.1128/mBio.01751-18)
Supplement: TABLE S1 [file mbo005184131st1.xlsx]

## Sheet: Table S1
Table S1. Results of unadjusted and adjusted linear regressions to assess the direction of association between infant gut microbiota features (selected as highly predictive of childhood BMI z-score) and BMI z-score. Adjusted models included the following: exclusive breastfeeding, delivery mode, antibiotics, twin status, and gestational age at birth.
				Unadjusted				Adjusted
Time	Feature	Taxonomy	Time	Estimate	Lower CI	Upper CI	p-value	Estimate	Lower CI	Upper CI	p-value
4	OTU132041	k_Bacteria; p_Actinobacteria; c_Actinobacteria; o_Bifidobacteriales; f_Bifidobacteriaceae; g_Bifidobacterium; s_	4	-0.0797	-0.1488	-0.01056	0.024	-0.06808	-0.13687	0.00070881	0.052
			10	-0.03486	-0.09892	0.02919	0.284	-0.03615	-0.099	0.0267	0.257
			30	0.01151	-0.04807	0.07109	0.703	0.01878	-0.04138	0.07893	0.538
			120	0.01305	-0.05633	0.08244	0.711	0.02974	-0.04037	0.09985	0.403
			365	-0.03989	-0.1967	0.1169	0.615	-0.0326	-0.18844	0.12325	0.679
			730	-0.2198	-0.603	0.1634	0.256	-0.14747	-0.53688	0.24195	0.452
	OTU365385	k_Bacteria; p_Actinobacteria; c_Actinobacteria; o_Bifidobacteriales; f_Bifidobacteriaceae; g_Bifidobacterium; s_bifidum	4	0.000612	3.4e-05	0.00119	0.038	0.00050524	-7.208e-05	0.00108	0.086
			10	0.000602	8.5e-05	0.001119	0.023	0.0005426	2.643e-05	0.00106	0.04
			30	0.000199	-0.00027	0.000667	0.404	0.00015188	-0.00031649	0.00062026	0.523
			120	0.000386	-0.00049	0.00126	0.384	0.00025743	-0.0006168	0.00113	0.561
			365	0.001061	-0.0024	0.004525	0.545	0.00053908	-0.00286	0.00394	0.754
			730	-0.00721	-0.02755	0.01313	0.481	-0.00171	-0.02257	0.01915	0.87
	OTU198788	k_Bacteria; p_Bacteroidetes; c_Bacteroidia; o_Bacteroidales; f_Bacteroidaceae; g_Bacteroides; s_	4	-0.03522	-0.08399	0.01356	0.156	-0.04482	-0.09319	0.00356	0.069
			10	-0.01522	-0.1303	0.09984	0.794	-0.01693	-0.13095	0.09708	0.77
			30	-0.08554	-0.1596	-0.01144	0.024	-0.08871	-0.16147	-0.01595	0.017
			120	-0.1777	-0.3324	-0.02299	0.025	-0.19223	-0.34388	-0.04058	0.013
			365	-0.00923	-0.3784	0.36	0.961	0.0849	-0.28187	0.45167	0.647
			730	0.01554	-0.1991	0.2301	0.885	0.01994	-0.192	0.23187	0.851
	OTU465079	k_Bacteria; p_Firmicutes; c_Bacilli; o_Bacillales; f_Planococcaceae; g_; s_	4	-0.00099	-0.01217	0.01018	0.861	8.787e-05	-0.01111	0.01128	0.988
			10	-0.01042	-0.02273	0.001895	0.097	-0.01357	-0.02572	-0.00142	0.029
			30	-0.02485	-0.06739	0.01768	0.25	-0.0177	-0.05996	0.02455	0.409
			120	-0.03604	-0.2633	0.1912	0.754	-0.0354	-0.26003	0.18924	0.756
			365	0.004926	-0.7791	0.7889	0.99	0.07683	-0.69046	0.84411	0.843
			730	-0.3004	-2.254	1.6532	0.76	0.35021	-1.68873	2.38915	0.732
	OTU403068	k_Bacteria; p_Firmicutes; c_Bacilli; o_Bacillales; f_Staphylococcaceae; g_Staphylococcus; s_	4	-0.00338	-0.02924	0.02249	0.797	0.00185	-0.0247	0.0284	0.891
			10	-0.01413	-0.03447	0.006207	0.172	-0.01505	-0.0352	0.00511	0.142
			30	-0.02962	-0.07121	0.01197	0.161	-0.02546	-0.06637	0.01546	0.221
			120	-0.03423	-0.2057	0.1373	0.694	-0.04373	-0.21504	0.12759	0.615
			365	0.3994	-0.1477	0.9464	0.151	0.38216	-0.14898	0.9133	0.157
	OTU439908	k_Bacteria; p_Firmicutes; c_Bacilli; o_Bacillales; f_Staphylococcaceae; g_Staphylococcus; s_	4	4.9e-05	-0.00026	0.000362	0.758	8.992e-05	-0.00022624	0.00040609	0.575
			10	-0.00031	-0.00064	1.4e-05	0.061	-0.000385	-0.00070636	-6.364e-05	0.019
			30	-0.00056	-0.0017	0.000573	0.328	-0.00036702	-0.0015	0.00076351	0.522
			120	-0.00196	-0.00797	0.004048	0.52	-0.00237	-0.00837	0.00363	0.436
			365	0.01517	-0.01051	0.04085	0.244	0.01387	-0.01115	0.03889	0.274
			730	0.5817	0.1192	1.0441	0.015	0.5357	0.07454	0.99686	0.024
	OTU898871	k_Bacteria; p_Firmicutes; c_Bacilli; o_Bacillales; f_Staphylococcaceae; g_Staphylococcus; s_	4	0.01925	-0.08317	0.1217	0.711	0.0291	-0.07175	0.12995	0.569
			10	-0.00355	-0.01933	0.01222	0.657	-0.00395	-0.01946	0.01155	0.615
			30	-0.1166	-0.3938	0.1606	0.407	-0.16565	-0.43673	0.10543	0.229
			120	0.1041	-0.6331	0.8412	0.781	0.11173	-0.61178	0.83525	0.761
			730	0.5407	-1.4096	2.4909	0.581	0.37608	-1.559	2.31116	0.699
	OTU944063	k_Bacteria; p_Firmicutes; c_Bacilli; o_Bacillales; f_Staphylococcaceae; g_Staphylococcus; s_epidermidis	4	0.17	-0.04022	0.3802	0.112	0.19961	-0.00987	0.40908	0.062
			10	0.000513	-0.212	0.213	0.996	-0.02998	-0.24104	0.18108	0.779
			30	-0.2387	-0.8216	0.3442	0.42	-0.12671	-0.70495	0.45152	0.666
			365	0.9672	-0.4786	2.413	0.188	0.81123	-0.59355	2.21601	0.255
	OTU289933	k_Bacteria; p_Firmicutes; c_Bacilli; o_Lactobacillales; f_; g_; s_	4	-0.1297	-0.2403	-0.01905	0.022	-0.11316	-0.22324	-0.00308	0.044
			10	-0.01174	-0.1475	0.1241	0.865	-0.02525	-0.15882	0.10832	0.709
			30	0.02424	-0.2423	0.2907	0.858	0.00462	-0.26119	0.27043	0.973
			120	-0.2344	-0.4003	-0.06846	0.006	-0.22699	-0.39189	-0.06209	0.007
			365	-0.2588	-1.191	0.6735	0.584	-0.05928	-0.9767	0.85814	0.898
	OTU1696853	k_Bacteria; p_Firmicutes; c_Bacilli; o_Lactobacillales; f_Carnobacteriaceae; g_Granulicatella; s_	4	-0.03441	-0.09394	0.02513	0.255	-0.02898	-0.08753	0.02957	0.33
			10	0.03322	-0.02761	0.09404	0.282	0.02776	-0.03212	0.08763	0.361
			30	0.02386	-0.141	0.1887	0.775	-0.00827	-0.17114	0.1546	0.92
			120	-0.00715	-0.02864	0.01434	0.512	-0.00986	-0.03149	0.01177	0.369
			365	0.01221	-0.03388	0.0583	0.601	0.02376	-0.02123	0.06875	0.298
			730	0.01042	-0.1264	0.1472	0.879	0.00905	-0.12662	0.14472	0.894
	OTU109478	k_Bacteria; p_Firmicutes; c_Bacilli; o_Lactobacillales; f_Enterococcaceae; g_; s_	4	-0.08447	-0.1752	0.006256	0.068	-0.06849	-0.16029	0.02332	0.143
			10	0.06859	-0.06234	0.1995	0.302	0.05207	-0.07695	0.18109	0.426
			30	-0.0801	-0.2661	0.1059	0.396	-0.10069	-0.2865	0.08512	0.286
			120	-0.1324	-0.3406	0.07577	0.211	-0.10231	-0.31179	0.10717	0.336
			365	-0.8564	-1.5017	-0.2112	0.01	-0.50644	-1.24272	0.22984	0.176
	OTU767863	k_Bacteria; p_Firmicutes; c_Bacilli; o_Lactobacillales; f_Enterococcaceae; g_; s_	4	-0.04515	-0.09136	0.001058	0.055	-0.04157	-0.0872	0.00405	0.074
			10	0.007367	-0.06395	0.07869	0.839	-0.01044	-0.08152	0.06064	0.772
			30	0.1436	-0.03769	0.3249	0.12	0.09002	-0.09298	0.27303	0.333
			120	-0.1156	-0.289	0.05786	0.19	-0.09649	-0.26932	0.07633	0.272
			365	0.1045	-1.3521	1.5611	0.887	0.26839	-1.16712	1.70391	0.712
	OTU183089	k_Bacteria; p_Firmicutes; c_Clostridia; o_Clostridiales; f_Clostridiaceae; g_; s_	4	0.000187	-0.00069	0.001061	0.672	4.061e-05	-0.00082045	0.00090167	0.926
			10	-0.001	-0.00233	0.000333	0.14	-0.00101	-0.00232	0.00029945	0.13
			30	-0.00079	-0.00318	0.001613	0.519	-0.00088253	-0.00323	0.00147	0.459
			120	0.003118	-0.00268	0.008919	0.29	0.00174	-0.00413	0.0076	0.559
			365	0.000188	-0.00186	0.002236	0.856	-6.343e-05	-0.00207	0.00194	0.95
			730	0.00454	-0.00394	0.01302	0.288	0.00457	-0.0038	0.01295	0.279
	OTU315982	k_Bacteria; p_Firmicutes; c_Clostridia; o_Clostridiales; f_Clostridiaceae; g_Clostridium; s_perfringens	4	0.06315	-0.0095	0.1358	0.088	0.05404	-0.01764	0.12571	0.138
			10	0.1688	0.0514	0.2862	0.005	0.16209	0.04689	0.27728	0.006
			30	-0.00313	-0.07586	0.06961	0.932	-0.00872	-0.07999	0.06256	0.809
			120	-0.1277	-0.3065	0.05121	0.16	-0.14057	-0.32079	0.03965	0.125
			365	0.3305	-1.125	1.7859	0.654	0.42456	-1.00419	1.85331	0.557
	OTU4380886	k_Bacteria; p_Proteobacteria; c_Gammaproteobacteria; o_Enterobacteriales; f_Enterobacteriaceae; g_; s_	4	0.06312	-0.01089	0.1371	0.094	0.06127	-0.01168	0.13422	0.099
			10	-0.01918	-0.09689	0.05853	0.626	-0.00585	-0.08261	0.0709	0.88
			30	-0.03493	-0.1367	0.06683	0.499	0.00634	-0.09622	0.10889	0.903
			120	-0.0231	-0.1714	0.1252	0.759	-0.00196	-0.14936	0.14545	0.979
			365	-0.00462	-0.3486	0.3394	0.979	0.0026	-0.33404	0.33924	0.988
			730	-0.7475	-2.1281	0.633	0.283	-0.26269	-1.73776	1.21238	0.723
	OTU510870	k_Bacteria; p_Proteobacteria; c_Gammaproteobacteria; o_Enterobacteriales; f_Enterobacteriaceae; g_; s_	4	-7e-05	-0.00022	8.9e-05	0.396	-1.037e-05	-0.00017231	0.00015157	0.899
			10	-8e-05	-0.00027	0.000118	0.434	-6.189e-05	-0.00025808	0.0001343	0.534
			30	-3e-05	-0.00034	0.000275	0.837	-8.715e-05	-0.00038851	0.0002142	0.569
			120	6.3e-05	-0.0006	0.000726	0.85	0.00010303	-0.00055029	0.00075634	0.756
			365	-0.00467	-0.00906	-0.00028	0.037	-0.00449	-0.00879	-0.00019942	0.04
			730	-0.02583	-0.09047	0.03881	0.427	-0.0126	-0.07816	0.05296	0.702
	OTU4432891	k_Bacteria; p_Proteobacteria; c_Gammaproteobacteria; o_Enterobacteriales; f_Enterobacteriaceae; g_Enterobacter; s_hormaechei	4	-0.00188	-0.00348	-0.00027	0.022	-0.00182	-0.00343	-0.00021376	0.027
			10	6.7e-05	-0.00074	0.000871	0.868	4.646e-05	-0.00075105	0.00084396	0.909
			30	-0.01552	-0.04245	0.01142	0.257	-0.01367	-0.04012	0.01278	0.309
			120	-0.00232	-0.00743	0.002795	0.372	-0.00261	-0.00764	0.00241	0.306
			365	-0.08592	-0.3651	0.1933	0.543	-0.11091	-0.38296	0.16114	0.421
			730	-1.6677	-3.5757	0.2402	0.086	-1.66003	-3.64246	0.3224	0.099
10	OTU365385	k_Bacteria; p_Actinobacteria; c_Actinobacteria; o_Bifidobacteriales; f_Bifidobacteriaceae; g_Bifidobacterium; s_bifidum	4	0.000612	3.4e-05	0.00119	0.038	0.00050524	-7.208e-05	0.00108	0.086
			10	0.000602	8.5e-05	0.001119	0.023	0.0005426	2.643e-05	0.00106	0.04
			30	0.000199	-0.00027	0.000667	0.404	0.00015188	-0.00031649	0.00062026	0.523
			120	0.000386	-0.00049	0.00126	0.384	0.00025743	-0.0006168	0.00113	0.561
			365	0.001061	-0.0024	0.004525	0.545	0.00053908	-0.00286	0.00394	0.754
			730	-0.00721	-0.02755	0.01313	0.481	-0.00171	-0.02257	0.01915	0.87
	OTU439908	k_Bacteria; p_Firmicutes; c_Bacilli; o_Bacillales; f_Staphylococcaceae; g_Staphylococcus; s_	4	4.9e-05	-0.00026	0.000362	0.758	8.992e-05	-0.00022624	0.00040609	0.575
			10	-0.00031	-0.00064	1.4e-05	0.061	-0.000385	-0.00070636	-6.364e-05	0.019
			30	-0.00056	-0.0017	0.000573	0.328	-0.00036702	-0.0015	0.00076351	0.522
			120	-0.00196	-0.00797	0.004048	0.52	-0.00237	-0.00837	0.00363	0.436
			365	0.01517	-0.01051	0.04085	0.244	0.01387	-0.01115	0.03889	0.274
			730	0.5817	0.1192	1.0441	0.015	0.5357	0.07454	0.99686	0.024
	Phylogenetic Diversity		4	0.08575	0.01526	0.1562	0.017	0.05437	-0.02001	0.12875	0.151
			10	0.05742	-0.01496	0.1298	0.119	0.03123	-0.04458	0.10703	0.417
			30	0.009037	-0.06752	0.08559	0.816	-0.01611	-0.09274	0.06052	0.678
			120	0.03304	-0.03763	0.1037	0.357	0.0276	-0.04984	0.10504	0.482
			365	0.03696	-0.02494	0.09885	0.239	0.01483	-0.04738	0.07704	0.638
			730	0.08099	0.01467	0.1473	0.018	0.0723	0.00299	0.14161	0.041
	OTU591285	k_Bacteria; p_Actinobacteria; c_Actinobacteria; o_Bifidobacteriales; f_Bifidobacteriaceae; g_Bifidobacterium; s_longum	4	-0.02645	-0.07829	0.0254	0.315	-0.02148	-0.07236	0.0294	0.405
			10	-0.06796	-0.1185	-0.01746	0.009	-0.05934	-0.11007	-0.00861	0.022
			30	0.000459	-0.048	0.04892	0.985	0.0048	-0.04558	0.05518	0.851
			120	0.03669	-0.02184	0.09522	0.217	0.0498	-0.00831	0.10791	0.092
			365	0.01397	-0.1063	0.1342	0.818	0.00608	-0.11082	0.12298	0.918
			730	-0.1233	-0.4305	0.184	0.426	-0.09608	-0.40265	0.2105	0.533
	OTU4481613	k_Bacteria; p_Actinobacteria; c_Coriobacteriia; o_Coriobacteriales; f_Coriobacteriaceae; g_Collinsella; s_aerofaciens	4	0.003814	-0.00019	0.007817	0.062	0.00321	-0.00077284	0.00719	0.113
			10	0.002597	0.000232	0.004961	0.032	0.00211	-0.00027643	0.0045	0.083
			30	0.001871	0.000616	0.003126	0.004	0.00153	0.00023651	0.00283	0.021
			120	0.000822	4.2e-05	0.001602	0.039	0.00076077	-4.423e-05	0.00157	0.064
			365	0.001303	-0.00075	0.003351	0.21	0.0011	-0.00089343	0.00309	0.277
			730	0.006406	-0.00493	0.01774	0.263	0.00539	-0.00612	0.0169	0.353
	OTU36125	k_Bacteria; p_Firmicutes; c_Bacilli; o_Bacillales; f_Bacillaceae; g_Bacillus; s_	4	-0.04364	-0.1313	0.04406	0.327	-0.04318	-0.13364	0.04728	0.347
			10	-0.03341	-0.1233	0.05648	0.464	-0.04601	-0.13439	0.04238	0.305
			30	0.07485	-0.4014	0.5511	0.757	0.0042	-0.4664	0.4748	0.986
			120	0.01251	-0.2154	0.2404	0.914	-0.05373	-0.2836	0.17615	0.645
			365	-0.3384	-1.2698	0.593	0.473	-0.2224	-1.1304	0.68559	0.628
	OTU496787	k_Bacteria; p_Firmicutes; c_Bacilli; o_Bacillales; f_Staphylococcaceae; g_Staphylococcus; s_	4	-0.00095	-0.0065	0.004595	0.735	-0.00060427	-0.00621	0.00501	0.832
			10	-0.00439	-0.00853	-0.00025	0.038	-0.00469	-0.00875	-0.00061812	0.024
			30	-0.00486	-0.01585	0.006134	0.384	-0.0035	-0.01437	0.00737	0.526
			120	-0.01165	-0.05237	0.02907	0.573	-0.01553	-0.05616	0.0251	0.451
			365	0.06708	-0.2802	0.4144	0.703	0.0799	-0.25692	0.41671	0.639
			730	0.09487	-1.8601	2.0498	0.923	0.06134	-1.88141	2.0041	0.95
	OTU2497305	k_Bacteria; p_Firmicutes; c_Bacilli; o_Lactobacillales; f_Enterococcaceae; g_Enterococcus; s_	4	-0.05116	-0.2033	0.1009	0.507	-0.01997	-0.17266	0.13273	0.796
			10	0.3222	0.05829	0.5861	0.017	0.25699	-0.01344	0.52742	0.062
			30	0.05404	-0.2361	0.3442	0.713	0.00959	-0.27816	0.29733	0.948
			120	-0.09167	-0.2709	0.08754	0.314	-0.07146	-0.24958	0.10666	0.429
			365	-0.2634	-1.0098	0.483	0.486	-0.28755	-1.01298	0.43788	0.434
	OTU295146	k_Bacteria; p_Firmicutes; c_Bacilli; o_Lactobacillales; f_Enterococcaceae; g_Enterococcus; s_	4	-0.01843	-0.07485	0.03799	0.52	-0.01734	-0.07272	0.03804	0.537
			10	0.0893	0.02443	0.1542	0.007	0.07617	0.0113	0.14104	0.022
			30	-0.02204	-0.1139	0.06982	0.636	-0.02801	-0.1177	0.06168	0.538
			120	-0.08028	-0.1628	0.002207	0.056	-0.07706	-0.15947	0.00535	0.067
			365	-0.1479	-0.4065	0.1107	0.26	-0.1165	-0.36814	0.13513	0.361
	OTU593781	k_Bacteria; p_Firmicutes; c_Bacilli; o_Lactobacillales; f_Enterococcaceae; g_Enterococcus; s_haemoperoxidus	4	-0.08676	-0.234	0.06048	0.246	-0.08412	-0.22939	0.06116	0.254
			10	0.2291	0.003294	0.4549	0.047	0.21054	-0.016	0.43707	0.068
			30	-0.02018	-0.3261	0.2858	0.897	-0.01574	-0.31669	0.28521	0.918
			120	-0.01006	-0.1789	0.1588	0.906	-0.00249	-0.17153	0.16655	0.977
			365	-0.3205	-1.0152	0.3741	0.363	-0.19355	-0.87154	0.48443	0.573
			730	-0.1826	-1.5755	1.2104	0.794	0.1115	-1.30064	1.52364	0.875
	OTU523025	k_Bacteria; p_Firmicutes; c_Bacilli; o_Lactobacillales; f_Streptococcaceae; g_Streptococcus; s_	4	0.001539	-0.00786	0.01094	0.747	0.00199	-0.00729	0.01126	0.673
			10	-0.04872	-0.09772	0.000277	0.051	-0.04066	-0.08947	0.00816	0.102
			30	-0.02465	-0.06035	0.01106	0.175	-0.01646	-0.05219	0.01927	0.364
			120	-0.00963	-0.02712	0.007862	0.278	-0.01105	-0.02856	0.00646	0.214
			365	-0.00274	-0.02088	0.0154	0.765	-0.00276	-0.02046	0.01494	0.758
			730	-0.1522	-0.56	0.2556	0.458	-0.25232	-0.68871	0.18406	0.252
	OTU4458306	k_Bacteria; p_Firmicutes; c_Clostridia; o_Clostridiales; f_Veillonellaceae; g_Veillonella; s_dispar	4	0.000366	-0.00136	0.002091	0.676	0.00030629	-0.00139	0.002	0.722
			10	2.2e-05	-0.00156	0.001607	0.978	-0.0003981	-0.00197	0.00118	0.618
			30	0.001344	0.000413	0.002276	0.005	0.00106	0.0001025	0.00202	0.03
			120	-0.00303	-0.0066	0.000537	0.095	-0.00318	-0.00679	0.00043645	0.084
			365	-0.00235	-0.00627	0.001564	0.237	-0.00175	-0.00558	0.00208	0.367
			730	-0.00066	-0.00306	0.001732	0.581	-0.00060723	-0.00304	0.00183	0.62
	OTU4328910	k_Bacteria; p_Firmicutes; c_Clostridia; o_Clostridiales; f_Veillonellaceae; g_Veillonella; s_parvula	4	0.00413	-0.00641	0.01467	0.44	0.00467	-0.00565	0.01499	0.372
			10	0.01694	-0.01328	0.04716	0.27	0.01601	-0.01367	0.04569	0.288
			30	0.009886	0.001563	0.01821	0.02	0.00762	-0.00075164	0.01598	0.074
			120	-0.00093	-0.00891	0.007059	0.819	-0.00036555	-0.00835	0.00762	0.928
			365	-0.00158	-0.00888	0.005719	0.668	-0.00183	-0.00893	0.00526	0.61
			730	-0.02489	-0.1294	0.07958	0.635	-0.02169	-0.12725	0.08387	0.682
	OTU236142	k_Bacteria; p_Proteobacteria; c_Gammaproteobacteria; o_Enterobacteriales; f_Enterobacteriaceae; g_; s_	4	0.03277	-0.03416	0.09969	0.335	0.02918	-0.03655	0.0949	0.382
			10	-0.04997	-0.1224	0.02247	0.175	-0.04217	-0.11439	0.03005	0.25
			30	-0.00643	-0.09248	0.07963	0.883	0.01314	-0.07156	0.09785	0.76
			120	-0.01392	-0.139	0.1112	0.826	0.00129	-0.12236	0.12493	0.984
			365	0.3021	-0.1532	0.7574	0.191	0.28858	-0.15578	0.73295	0.201
			730	0.2517	-1.1406	1.6439	0.719	0.49956	-0.90013	1.89926	0.478
30	OTU403068	k_Bacteria; p_Firmicutes; c_Bacilli; o_Bacillales; f_Staphylococcaceae; g_Staphylococcus; s_	4	-0.00338	-0.02924	0.02249	0.797	0.00185	-0.0247	0.0284	0.891
			10	-0.01413	-0.03447	0.006207	0.172	-0.01505	-0.0352	0.00511	0.142
			30	-0.02962	-0.07121	0.01197	0.161	-0.02546	-0.06637	0.01546	0.221
			120	-0.03423	-0.2057	0.1373	0.694	-0.04373	-0.21504	0.12759	0.615
			365	0.3994	-0.1477	0.9464	0.151	0.38216	-0.14898	0.9133	0.157
	OTU4481613	k_Bacteria; p_Actinobacteria; c_Coriobacteriia; o_Coriobacteriales; f_Coriobacteriaceae; g_Collinsella; s_aerofaciens	4	0.003814	-0.00019	0.007817	0.062	0.00321	-0.00077284	0.00719	0.113
			10	0.002597	0.000232	0.004961	0.032	0.00211	-0.00027643	0.0045	0.083
			30	0.001871	0.000616	0.003126	0.004	0.00153	0.00023651	0.00283	0.021
			120	0.000822	4.2e-05	0.001602	0.039	0.00076077	-4.423e-05	0.00157	0.064
			365	0.001303	-0.00075	0.003351	0.21	0.0011	-0.00089343	0.00309	0.277
			730	0.006406	-0.00493	0.01774	0.263	0.00539	-0.00612	0.0169	0.353
	OTU4458306	k_Bacteria; p_Firmicutes; c_Clostridia; o_Clostridiales; f_Veillonellaceae; g_Veillonella; s_dispar	4	0.000366	-0.00136	0.002091	0.676	0.00030629	-0.00139	0.002	0.722
			10	2.2e-05	-0.00156	0.001607	0.978	-0.0003981	-0.00197	0.00118	0.618
			30	0.001344	0.000413	0.002276	0.005	0.00106	0.0001025	0.00202	0.03
			120	-0.00303	-0.0066	0.000537	0.095	-0.00318	-0.00679	0.00043645	0.084
			365	-0.00235	-0.00627	0.001564	0.237	-0.00175	-0.00558	0.00208	0.367
			730	-0.00066	-0.00306	0.001732	0.581	-0.00060723	-0.00304	0.00183	0.62
	OTU941632	k_Bacteria; p_Actinobacteria; c_Actinobacteria; o_Actinomycetales; f_Corynebacteriaceae; g_Corynebacterium; s_	4	0.1558	-0.06854	0.38	0.172	0.13477	-0.08712	0.35666	0.232
			10	0.02137	-0.00978	0.05252	0.177	0.01606	-0.01485	0.04698	0.306
			30	0.009324	-0.00643	0.02508	0.244	0.00929	-0.00612	0.02469	0.235
			120	-0.02167	-0.1118	0.06843	0.635	-0.0219	-0.11084	0.06705	0.627
			365	0.03926	-0.3646	0.4432	0.848	0.04459	-0.34857	0.43775	0.823
			730	0.9815	-0.3894	2.3525	0.157	0.93532	-0.43597	2.30661	0.177
	OTU441155	k_Bacteria; p_Firmicutes; c_Bacilli; o_Bacillales; f_Bacillaceae; g_Bacillus; s_	4	-0.01608	-0.07466	0.0425	0.588	-0.01086	-0.06896	0.04724	0.712
			10	-0.02832	-0.1147	0.05807	0.518	-0.04314	-0.12826	0.04197	0.318
			30	-0.2315	-0.5624	0.09927	0.169	-0.17798	-0.50296	0.14701	0.281
			120	-0.01001	-0.6089	0.5889	0.974	-0.04192	-0.6346	0.55075	0.889
			365	1.3231	-0.7137	3.3599	0.201	1.29231	-0.68474	3.26937	0.198
	OTU289918	k_Bacteria; p_Firmicutes; c_Bacilli; o_Lactobacillales; f_Lactobacillaceae; g_Lactobacillus; s_	4	0.000513	-0.00958	0.0106	0.92	0.00497	-0.00532	0.01526	0.341
			10	0.000844	-0.00027	0.001958	0.137	0.0008181	-0.00027966	0.00192	0.143
			30	0.001335	-0.0003	0.002971	0.109	0.0011	-0.00050948	0.00271	0.179
			120	-0.00047	-0.00286	0.001919	0.698	-0.00025698	-0.00273	0.00221	0.837
			365	-0.07941	-0.1429	-0.01595	0.015	-0.07131	-0.13813	-0.00449	0.037
			730	-0.00155	-0.00614	0.003042	0.502	-0.00128	-0.00595	0.00338	0.584
	OTU4458959	k_Bacteria; p_Firmicutes; c_Clostridia; o_Clostridiales; f_Veillonellaceae; g_Veillonella; s_	4	0.01311	-0.00564	0.03187	0.169	0.01399	-0.00439	0.03237	0.135
			10	0.06436	-0.0059	0.1346	0.072	0.05822	-0.01103	0.12747	0.099
			30	0.02161	-0.00103	0.04424	0.061	0.01689	-0.00564	0.03942	0.141
			120	0.004916	-0.01024	0.02007	0.523	0.00706	-0.00816	0.02227	0.361
			365	-0.0048	-0.02162	0.01201	0.573	-0.00575	-0.02213	0.01062	0.488
			730	-0.1744	-0.6266	0.2777	0.443	-0.19494	-0.6458	0.25591	0.39
	OTU3569942	k_Bacteria; p_Firmicutes; c_Clostridia; o_Clostridiales; f_Veillonellaceae; g_Veillonella; s_dispar	4	0.4638	-0.6305	1.5582	0.404	0.44274	-0.63666	1.52214	0.419
			10	-0.02468	-0.5555	0.5061	0.927	-0.15347	-0.67942	0.37247	0.565
			30	0.532	0.1709	0.8931	0.004	0.44199	0.08098	0.80299	0.017
			120	-0.04214	-0.6773	0.5931	0.896	0.06679	-0.56156	0.69514	0.834
			365	-0.4249	-1.6169	0.7671	0.482	0.03387	-1.16732	1.23505	0.956
			730	-0.6325	-2.5809	1.3159	0.519	-0.57586	-2.55294	1.40121	0.562
	OTU566976	k_Bacteria; p_Proteobacteria; c_Gammaproteobacteria; o_Enterobacteriales; f_Enterobacteriaceae; g_; s_	4	-0.05666	-0.2475	0.1342	0.558	-0.05126	-0.23869	0.13617	0.59
			10	-0.1209	-0.3407	0.09894	0.279	-0.07913	-0.2972	0.13895	0.474
			30	-0.2813	-0.5382	-0.02434	0.032	-0.2554	-0.50797	-0.00283	0.048
			120	0.1464	-0.2045	0.4973	0.411	0.09691	-0.25004	0.44386	0.582
			365	1.0849	0.173	1.9968	0.02	1.03719	0.14902	1.92536	0.022
120	OTU289933	k_Bacteria; p_Firmicutes; c_Bacilli; o_Lactobacillales; f_; g_; s_	4	-0.1297	-0.2403	-0.01905	0.022	-0.11316	-0.22324	-0.00308	0.044
			10	-0.01174	-0.1475	0.1241	0.865	-0.02525	-0.15882	0.10832	0.709
			30	0.02424	-0.2423	0.2907	0.858	0.00462	-0.26119	0.27043	0.973
			120	-0.2344	-0.4003	-0.06846	0.006	-0.22699	-0.39189	-0.06209	0.007
			365	-0.2588	-1.191	0.6735	0.584	-0.05928	-0.9767	0.85814	0.898
	OTU591285	k_Bacteria; p_Actinobacteria; c_Actinobacteria; o_Bifidobacteriales; f_Bifidobacteriaceae; g_Bifidobacterium; s_longum	4	-0.02645	-0.07829	0.0254	0.315	-0.02148	-0.07236	0.0294	0.405
			10	-0.06796	-0.1185	-0.01746	0.009	-0.05934	-0.11007	-0.00861	0.022
			30	0.000459	-0.048	0.04892	0.985	0.0048	-0.04558	0.05518	0.851
			120	0.03669	-0.02184	0.09522	0.217	0.0498	-0.00831	0.10791	0.092
			365	0.01397	-0.1063	0.1342	0.818	0.00608	-0.11082	0.12298	0.918
			730	-0.1233	-0.4305	0.184	0.426	-0.09608	-0.40265	0.2105	0.533
	Observed Species		4	0.00307	-0.0026	0.008737	0.286	0.0014	-0.00428	0.00708	0.627
			10	0.001312	-0.00391	0.006534	0.62	-0.0003556	-0.00564	0.00493	0.894
			30	0.000426	-0.00483	0.005686	0.873	-0.00111	-0.00632	0.00411	0.676
			120	0.001686	-0.00335	0.006726	0.51	0.0014	-0.00399	0.00679	0.609
			365	0.00245	-0.00142	0.00632	0.213	0.00095696	-0.00297	0.00489	0.631
			730	0.006587	0.002407	0.01077	0.003	0.00591	0.00159	0.01022	0.008
	Shannon		4	0.06091	-0.1802	0.3021	0.618	-0.02727	-0.27516	0.22062	0.828
			10	0.1585	-0.07542	0.3925	0.183	0.08755	-0.15401	0.32911	0.475
			30	0.1273	-0.08706	0.3417	0.242	0.04375	-0.17797	0.26547	0.697
			120	0.2408	-0.02355	0.5051	0.074	0.2316	-0.05118	0.51437	0.108
			365	0.1232	-0.165	0.4114	0.399	0.0321	-0.25576	0.31996	0.826
			730	0.5119	0.1849	0.8389	0.003	0.4577	0.12409	0.7913	0.008
	OTU526682	k_Bacteria; p_Actinobacteria; c_Actinobacteria; o_Actinomycetales; f_Actinomycetaceae; g_Actinomyces; s_	4	-0.03341	-0.8796	0.8128	0.938	0.08777	-0.79263	0.96818	0.844
			10	0.3023	-0.1864	0.7911	0.224	0.28821	-0.19068	0.7671	0.236
			30	-0.00126	-0.02549	0.02297	0.918	-0.00118	-0.02486	0.02249	0.921
			120	-0.03108	-0.05321	-0.00894	0.006	-0.02911	-0.05145	-0.00677	0.011
			365	-0.02199	-0.1835	0.1396	0.788	-0.03996	-0.19746	0.11754	0.616
			730	-0.2009	-0.954	0.5521	0.596	-0.354	-1.13416	0.42615	0.367
	OTU4335781	k_Bacteria; p_Actinobacteria; c_Actinobacteria; o_Bifidobacteriales; f_Bifidobacteriaceae; g_Bifidobacterium; s_	4	-0.00031	-0.00127	0.000642	0.518	-0.00048573	-0.00142	0.0004527	0.308
			10	0.000205	-0.00025	0.000661	0.375	0.00014622	-0.00030495	0.00059739	0.523
			30	0.000481	-0.00013	0.001094	0.123	0.00038525	-0.0002169	0.00098739	0.208
			120	0.000598	-0.00059	0.00179	0.323	0.00053335	-0.00064154	0.00171	0.371
			365	0.000991	-0.01061	0.0126	0.866	0.00429	-0.00733	0.01592	0.466
			730	-0.00821	-0.03227	0.01585	0.498	-0.0092	-0.03316	0.01477	0.445
	OTU225919	k_Bacteria; p_Firmicutes; c_Bacilli; o_Lactobacillales; f_; g_; s_	4	-0.00123	-0.00284	0.000378	0.133	-0.001	-0.00261	0.00059846	0.218
			10	0.001551	-0.00099	0.004096	0.231	0.00103	-0.00151	0.00357	0.424
			30	0.000579	-0.00301	0.004171	0.75	2.491e-05	-0.00352	0.00357	0.989
			120	-0.00332	-0.00609	-0.00054	0.02	-0.0033	-0.00613	-0.00048339	0.022
			365	-0.0206	-0.03618	-0.00501	0.01	-0.01373	-0.03045	0.00298	0.106
			730	-0.08524	-0.2963	0.1258	0.422	-0.02052	-0.23922	0.19817	0.852
	OTU224813	k_Bacteria; p_Firmicutes; c_Bacilli; o_Lactobacillales; f_Enterococcaceae; g_Enterococcus; s_	4	-0.00026	-0.0006	8.2e-05	0.136	-0.00020491	-0.00054501	0.0001352	0.236
			10	0.000432	-0.00013	0.000993	0.131	0.00031996	-0.00024208	0.000882	0.262
			30	0.000178	-0.00059	0.000948	0.648	6.867e-05	-0.00069378	0.00083112	0.859
			120	-0.00106	-0.00171	-0.0004	0.002	-0.0009833	-0.00166	-0.00031131	0.004
			365	-0.00381	-0.00685	-0.00077	0.014	-0.00254	-0.00573	0.00064005	0.116
			730	-0.02117	-0.05974	0.0174	0.277	-0.00825	-0.04889	0.03239	0.686
	OTU4434334	k_Bacteria; p_Firmicutes; c_Clostridia; o_Clostridiales; f_Clostridiaceae; g_; s_	4	0.000325	-0.00071	0.001358	0.535	0.00031882	-0.00070266	0.00134	0.538
			10	0.003437	-0.00029	0.007169	0.071	0.00262	-0.00116	0.0064	0.173
			30	0.003822	-0.0004	0.008046	0.076	0.00354	-0.00094258	0.00801	0.121
			120	0.000579	-0.00077	0.001923	0.396	0.0006274	-0.00077928	0.00203	0.379
			365	-0.00035	-0.00161	0.00091	0.585	-0.00028017	-0.00151	0.00095185	0.653
			730	0.002205	-0.00045	0.004859	0.102	0.00187	-0.0007856	0.00453	0.164
	OTU4476950	k_Bacteria; p_Firmicutes; c_Clostridia; o_Clostridiales; f_[Tissierellaceae]; g_Anaerococcus; s_	4	0.03123	-0.00463	0.06709	0.087	0.02391	-0.01191	0.05973	0.189
			10	0.007466	-0.00229	0.01722	0.133	0.00707	-0.0025	0.01665	0.147
			30	-0.00088	-0.0129	0.01115	0.886	-0.000793	-0.01325	0.01167	0.9
			120	0.008277	-0.00313	0.01968	0.154	0.00738	-0.00386	0.01862	0.196
			365	-0.01133	-0.07491	0.05224	0.725	-0.01785	-0.07991	0.04421	0.57
			730	0.02049	-0.1184	0.1593	0.769	0.06718	-0.07578	0.21015	0.351
	OTU147860	k_Bacteria; p_Proteobacteria; c_Gammaproteobacteria; o_Enterobacteriales; f_Enterobacteriaceae; g_Plesiomonas; s_	4	0.008281	-0.05459	0.07115	0.795	-0.00046986	-0.06325	0.06231	0.988
			10	0.0196	-0.05322	0.09242	0.596	0.03021	-0.0415	0.10193	0.406
			30	0.001047	-0.06842	0.07051	0.976	0.0104	-0.05786	0.07866	0.764
			120	0.06899	-0.05174	0.1897	0.261	0.05657	-0.06304	0.17618	0.351
			365	-0.1825	-0.5597	0.1947	0.34	-0.18877	-0.55459	0.17706	0.309
			730	0.7956	-1.1489	2.7401	0.416	0.63334	-1.2971	2.56378	0.514
	OTU560685	k_Bacteria; p_Tenericutes; c_Mollicutes; o_; f_; g_; s_	4	-0.03106	-0.09914	0.03703	0.369	-0.03275	-0.10002	0.03451	0.337
			10	-0.03715	-0.1352	0.06085	0.455	-0.04389	-0.14007	0.05228	0.369
			30	0.004215	-0.0787	0.08713	0.92	0.00821	-0.07269	0.0891	0.841
			120	-0.2158	-0.4077	-0.02394	0.028	-0.20145	-0.39052	-0.01238	0.037
			365	0.08755	-0.3651	0.5402	0.702	-0.01288	-0.46343	0.43766	0.955
			730	0.6461	-1.302	2.5942	0.51	0.77518	-1.18906	2.73942	0.433
365	OTU510870	k_Bacteria; p_Proteobacteria; c_Gammaproteobacteria; o_Enterobacteriales; f_Enterobacteriaceae; g_; s_	4	-7e-05	-0.00022	8.9e-05	0.396	-1.037e-05	-0.00017231	0.00015157	0.899
			10	-8e-05	-0.00027	0.000118	0.434	-6.189e-05	-0.00025808	0.0001343	0.534
			30	-3e-05	-0.00034	0.000275	0.837	-8.715e-05	-0.00038851	0.0002142	0.569
			120	6.3e-05	-0.0006	0.000726	0.85	0.00010303	-0.00055029	0.00075634	0.756
			365	-0.00467	-0.00906	-0.00028	0.037	-0.00449	-0.00879	-0.00019942	0.04
			730	-0.02583	-0.09047	0.03881	0.427	-0.0126	-0.07816	0.05296	0.702
	OTU225919	k_Bacteria; p_Firmicutes; c_Bacilli; o_Lactobacillales; f_; g_; s_	4	-0.00123	-0.00284	0.000378	0.133	-0.001	-0.00261	0.00059846	0.218
			10	0.001551	-0.00099	0.004096	0.231	0.00103	-0.00151	0.00357	0.424
			30	0.000579	-0.00301	0.004171	0.75	2.491e-05	-0.00352	0.00357	0.989
			120	-0.00332	-0.00609	-0.00054	0.02	-0.0033	-0.00613	-0.00048339	0.022
			365	-0.0206	-0.03618	-0.00501	0.01	-0.01373	-0.03045	0.00298	0.106
			730	-0.08524	-0.2963	0.1258	0.422	-0.02052	-0.23922	0.19817	0.852
	OTU4433823	k_Bacteria; p_Bacteroidetes; c_Bacteroidia; o_Bacteroidales; f_Bacteroidaceae; g_Bacteroides; s_fragilis	4	1.4e-05	-0.00043	0.000462	0.952	-9.494e-05	-0.0005384	0.00034852	0.673
			10	8.5e-05	-0.00045	0.000624	0.755	4.712e-05	-0.00048376	0.00057799	0.861
			30	6.8e-05	-0.00044	0.000577	0.793	0.00013844	-0.00036026	0.00063715	0.584
			120	7.1e-05	-0.00046	0.000603	0.792	3.715e-05	-0.00049063	0.00056494	0.89
			365	-0.00048	-0.00252	0.001546	0.637	-0.00056967	-0.00255	0.00141	0.57
			730	-0.00024	-0.00846	0.007974	0.953	0.00099761	-0.00739	0.00938	0.813
	OTU1546671	k_Bacteria; p_Firmicutes; c_Bacilli; o_Lactobacillales; f_Lactobacillaceae; g_Lactobacillus; s_zeae	4	0.000617	-0.00368	0.004912	0.777	0.00064939	-0.00356	0.00486	0.761
			10	0.001776	-0.00133	0.004881	0.26	0.00177	-0.00128	0.00481	0.254
			30	-0.00061	-0.00203	0.000805	0.395	-0.00059268	-0.00198	0.00079196	0.399
			120	-2e-05	-0.0018	0.001772	0.986	0.00013773	-0.00166	0.00194	0.88
			365	-0.01084	-0.02866	0.006981	0.231	-0.00754	-0.02502	0.00993	0.394
			730	-0.03004	-0.1022	0.04209	0.408	-0.02073	-0.09527	0.05381	0.58
	OTU195828	k_Bacteria; p_Firmicutes; c_Clostridia; o_Clostridiales; f_; g_; s_	4	0.1924	-0.01569	0.4006	0.07	0.16118	-0.04453	0.36689	0.124
			10	-0.0296	-0.1176	0.05838	0.507	-0.02921	-0.11556	0.05714	0.505
			30	0.003885	-0.06903	0.07679	0.916	0.00555	-0.06583	0.07693	0.878
			120	0.03976	-0.1682	0.2477	0.706	0.00285	-0.20484	0.21055	0.978
			365	-0.0169	-0.05282	0.01901	0.353	-0.01842	-0.05341	0.01657	0.299
			730	-0.04439	-0.09192	0.003143	0.067	-0.03917	-0.08833	0.01	0.116
	OTU306368	k_Bacteria; p_Firmicutes; c_Clostridia; o_Clostridiales; f_; g_; s_	120	0.5897	-1.4685	2.6478	0.572	0.55822	-1.46277	2.5792	0.586
			365	0.6774	0.2289	1.126	0.003	0.55592	0.10674	1.0051	0.016
			730	2.0117	0.1257	3.8978	0.037	1.86057	-0.0143	3.73545	0.052
	OTU3931537	k_Bacteria; p_Firmicutes; c_Clostridia; o_Clostridiales; f_Clostridiaceae; g_Clostridium; s_	4	0.2364	0.05256	0.4202	0.012	0.21009	0.02547	0.39471	0.026
			10	-0.09862	-0.3658	0.1686	0.467	-0.0974	-0.35978	0.16498	0.464
			30	-0.3066	-1.1907	0.5774	0.494	-0.2927	-1.15665	0.57125	0.504
			120	0.07768	-0.04353	0.1989	0.207	0.05787	-0.06381	0.17955	0.349
			365	0.003615	-0.00448	0.01171	0.378	0.00508	-0.00289	0.01304	0.209
			730	0.006915	-0.01799	0.03182	0.581	0.00222	-0.02291	0.02735	0.86
	OTU194870	k_Bacteria; p_Firmicutes; c_Clostridia; o_Clostridiales; f_Lachnospiraceae; g_; s_	4	0.8371	0.002128	1.6721	0.049	0.71779	-0.11489	1.55046	0.091
			10	-0.0791	-0.5514	0.3932	0.741	-0.07674	-0.5401	0.38662	0.744
			30	0.7583	-0.2314	1.7481	0.132	0.52487	-0.45822	1.50796	0.293
			120	0.02721	-0.352	0.4064	0.887	0.0574	-0.32095	0.43575	0.765
			365	0.05072	0.01652	0.08491	0.004	0.04094	0.00638	0.0755	0.021
			730	0.02755	-0.00715	0.06225	0.117	0.02409	-0.0115	0.05968	0.181
	OTU3301187	k_Bacteria; p_Firmicutes; c_Clostridia; o_Clostridiales; f_Lachnospiraceae; g_; s_	120	0.7392	-0.7177	2.1961	0.318	0.56004	-0.88143	2.00151	0.444
			365	0.3227	0.0355	0.6099	0.028	0.33627	0.05735	0.61519	0.019
			730	0.1973	-0.2693	0.6639	0.401	0.30033	-0.16451	0.76517	0.201
	OTU531582	k_Bacteria; p_Firmicutes; c_Clostridia; o_Clostridiales; f_Lachnospiraceae; g_Blautia; s_	120	0.1168	-0.4818	0.7154	0.7	0.08328	-0.51009	0.67665	0.782
			365	-0.5561	-1.0289	-0.08329	0.022	-0.66379	-1.1246	-0.20299	0.005
			730	-0.3151	-0.8921	0.262	0.279	-0.26156	-0.84593	0.3228	0.374
	OTU186819	k_Bacteria; p_Firmicutes; c_Clostridia; o_Clostridiales; f_Lachnospiraceae; g_Coprococcus; s_	4	-0.493	-1.8295	0.8435	0.467	-0.51893	-1.83163	0.79377	0.436
			10	-0.05406	-0.514	0.4059	0.817	-0.18152	-0.64152	0.27847	0.437
			30	0.2659	-0.439	0.9709	0.457	0.10436	-0.59978	0.8085	0.77
			120	-0.09642	-0.4796	0.2868	0.62	-0.1241	-0.49996	0.25175	0.515
			365	0.4107	0.04491	0.7766	0.028	0.28679	-0.08631	0.65989	0.131
			730	-0.8487	-1.827	0.1296	0.088	-0.77399	-1.77032	0.22235	0.125
	OTU4470603	k_Bacteria; p_Firmicutes; c_Clostridia; o_Clostridiales; f_Lachnospiraceae; g_Dorea; s_	4	-0.02483	-0.4298	0.3801	0.904	-0.01998	-0.41742	0.37746	0.921
			10	-0.0018	-0.07195	0.06834	0.96	-0.00132	-0.07021	0.06757	0.97
			30	-0.00196	-0.07012	0.0662	0.955	-0.0025	-0.0693	0.06429	0.941
			120	0.00603	-0.02424	0.0363	0.694	0.00227	-0.02779	0.03233	0.882
			365	0.009809	-0.01355	0.03316	0.407	0.01025	-0.01319	0.0337	0.388
			730	0.02807	-0.04359	0.09974	0.436	0.01846	-0.05364	0.09057	0.61
	OTU197435	k_Bacteria; p_Firmicutes; c_Clostridia; o_Clostridiales; f_Lachnospiraceae; g_[Ruminococcus]; s_gnavus	4	0.06878	-0.1408	0.2784	0.518	0.05602	-0.14979	0.26183	0.591
			10	-0.01567	-0.1685	0.1372	0.84	-0.03363	-0.18386	0.11661	0.659
			30	-0.04259	-0.2684	0.1832	0.71	-0.07651	-0.29774	0.14473	0.495
			120	-0.0062	-0.1266	0.1142	0.919	-0.04041	-0.1613	0.08048	0.51
			365	0.03198	-0.04355	0.1075	0.403	0.01876	-0.05518	0.09271	0.616
			730	-0.3145	-0.6995	0.07044	0.107	-0.34586	-0.7297	0.03798	0.076
	OTU180285	k_Bacteria; p_Firmicutes; c_Clostridia; o_Clostridiales; f_Ruminococcaceae; g_; s_	4	-0.00064	-0.00337	0.002087	0.644	-0.00074726	-0.00343	0.00193	0.583
			10	0.03421	-0.1505	0.2189	0.715	-0.0071	-0.19046	0.17625	0.939
			30	-0.00565	-0.01292	0.001611	0.126	-0.00603	-0.01311	0.00105	0.095
			120	0.001084	-0.00124	0.003412	0.359	0.00093135	-0.00137	0.00324	0.426
			365	0.0001	-0.00022	0.000425	0.542	0.00021364	-0.00010842	0.00053569	0.191
			730	-0.0004	-0.00079	-4.55e-06	0.047	-0.00037321	-0.00077062	2.419e-05	0.065
	OTU183048	k_Bacteria; p_Firmicutes; c_Clostridia; o_Clostridiales; f_Ruminococcaceae; g_; s_	4	-0.03103	-0.1547	0.09267	0.621	-0.03431	-0.15602	0.0874	0.578
			30	-0.03915	-0.09362	0.01531	0.158	-0.03871	-0.09196	0.01454	0.153
			120	0.05042	-0.06162	0.1625	0.375	0.0434	-0.06755	0.15434	0.441
			365	0.002579	-0.00177	0.006926	0.242	0.00378	-0.00055104	0.00811	0.087
			730	-0.00059	-0.00461	0.003425	0.769	-0.00035936	-0.00439	0.00367	0.859
	OTU185021	k_Bacteria; p_Firmicutes; c_Clostridia; o_Clostridiales; f_Ruminococcaceae; g_; s_	120	-0.3895	-1.2331	0.4541	0.363	-0.41031	-1.25428	0.43365	0.338
			365	-0.1332	-0.322	0.0555	0.165	-0.12911	-0.31417	0.05595	0.17
			730	-0.0456	-0.1826	0.09144	0.508	-0.03823	-0.17758	0.10112	0.585
	OTU185542	k_Bacteria; p_Firmicutes; c_Clostridia; o_Clostridiales; f_Ruminococcaceae; g_; s_	4	-0.09933	-1.0427	0.844	0.835	-0.12081	-1.04717	0.80555	0.797
			30	-0.5868	-1.9846	0.8109	0.408	-0.55579	-1.92878	0.8172	0.425
			120	0.0494	-0.6815	0.7803	0.894	-0.09026	-0.82011	0.6396	0.807
			365	-0.03896	-0.1604	0.0825	0.526	-0.03495	-0.1538	0.0839	0.561
			730	-0.1424	-0.3189	0.03422	0.112	-0.10334	-0.29484	0.08815	0.284
	OTU265871	k_Bacteria; p_Firmicutes; c_Clostridia; o_Clostridiales; f_Ruminococcaceae; g_; s_	4	-0.03304	-0.1932	0.1271	0.684	-0.03809	-0.19587	0.1197	0.634
			10	-0.00084	-1.9459	1.9442	0.999	0.01235	-1.8997	1.92439	0.99
			30	-0.7835	-2.7542	1.1873	0.433	-0.75554	-2.68032	1.16924	0.439
			120	0.06622	-0.07892	0.2114	0.369	0.05657	-0.0871	0.20024	0.438
			365	0.01742	-0.00272	0.03755	0.089	0.02367	0.00385	0.04349	0.02
			730	-0.0022	-0.03617	0.03178	0.897	-0.00199	-0.0358	0.03183	0.907
	OTU352347	k_Bacteria; p_Firmicutes; c_Clostridia; o_Clostridiales; f_Ruminococcaceae; g_; s_	4	0.006974	0.001388	0.01256	0.015	0.00617	0.00055528	0.01179	0.032
			10	-0.01474	-0.06864	0.03917	0.59	-0.01403	-0.06691	0.03884	0.601
			30	0.000728	-0.0905	0.09195	0.987	0.0007269	-0.08835	0.0898	0.987
			120	0.000336	-0.00053	0.001202	0.444	0.00019655	-0.00067663	0.00107	0.657
			365	1.5e-05	-0.00043	0.000463	0.947	5.055e-05	-0.00039263	0.00049373	0.822
			730	6.9e-05	-0.00031	0.000444	0.712	5.801e-05	-0.00031892	0.00043494	0.759
	OTU4439469	k_Bacteria; p_Firmicutes; c_Clostridia; o_Clostridiales; f_Ruminococcaceae; g_; s_	4	3.5e-05	-0.0075	0.007569	0.993	-0.00015131	-0.00754	0.00724	0.968
			10	-0.0105	-0.8827	0.8617	0.981	-0.09397	-0.94972	0.76179	0.828
			30	0.000614	-0.00218	0.003409	0.665	0.00078661	-0.00197	0.00354	0.573
			120	2e-05	-0.0073	0.00734	0.996	-0.00099816	-0.00825	0.00625	0.786
			365	0.01197	0.002867	0.02106	0.01	0.01039	0.00135	0.01942	0.025
			730	-0.00592	-0.036	0.02417	0.695	-0.00383	-0.03391	0.02625	0.799
	OTU181422	k_Bacteria; p_Firmicutes; c_Clostridia; o_Clostridiales; f_Ruminococcaceae; g_Faecalibacterium; s_prausnitzii	4	-0.03034	-0.1416	0.08086	0.591	-0.03477	-0.14413	0.07458	0.531
			30	-0.6864	-1.6677	0.2949	0.169	-0.67188	-1.6317	0.28794	0.169
			120	0.06129	-0.06602	0.1886	0.343	0.05209	-0.07389	0.17808	0.415
			365	0.002427	-0.01451	0.01936	0.777	0.00459	-0.01193	0.02111	0.583
			730	-0.01824	-0.04163	0.005151	0.124	-0.01584	-0.03917	0.00749	0.179
	OTU319275	k_Bacteria; p_Firmicutes; c_Clostridia; o_Clostridiales; f_Ruminococcaceae; g_Faecalibacterium; s_prausnitzii	4	-0.0131	-0.05051	0.02431	0.49	-0.01414	-0.05095	0.02268	0.449
			10	0.473	-1.4705	2.4166	0.631	0.48332	-1.42204	2.38869	0.617
			30	-0.2292	-0.6704	0.212	0.306	-0.33935	-0.77352	0.09482	0.125
			120	0.01975	-0.01912	0.05861	0.317	0.01686	-0.02165	0.05536	0.388
			365	0.00545	-0.00065	0.01155	0.079	0.00737	0.00139	0.01335	0.016
			730	-0.00292	-0.01211	0.006264	0.527	-0.00322	-0.01235	0.0059	0.482
	OTU4297420	k_Bacteria; p_Firmicutes; c_Clostridia; o_Clostridiales; f_Veillonellaceae; g_Veillonella; s_dispar	4	0.06506	-0.0476	0.1777	0.256	0.04768	-0.0637	0.15906	0.399
			10	-0.0105	-0.07954	0.05855	0.764	-0.01104	-0.07871	0.05662	0.748
			30	0.01874	-0.04707	0.08455	0.575	0.0267	-0.03971	0.0931	0.428
			120	0.06461	0.005422	0.1238	0.033	0.07536	0.01705	0.13367	0.012
			365	-0.157	-0.3282	0.01419	0.072	-0.10603	-0.27651	0.06445	0.22
			730	0.7635	-0.6165	2.1435	0.273	1.28546	-0.13286	2.70379	0.075
	OTU528421	k_Bacteria; p_Proteobacteria; c_Gammaproteobacteria; o_Enterobacteriales; f_Enterobacteriaceae; g_; s_	4	-0.00334	-0.00934	0.002665	0.274	-0.00128	-0.00746	0.00489	0.682
			10	-0.0036	-0.01112	0.003918	0.346	-0.00334	-0.01078	0.0041	0.376
			30	-0.00229	-0.01273	0.008161	0.666	-0.00381	-0.01403	0.00641	0.463
			120	0.000445	-0.02284	0.02373	0.97	-0.00027516	-0.02316	0.02261	0.981
			365	-0.1498	-0.3131	0.01354	0.072	-0.14904	-0.30697	0.00889	0.064
			730	-1.3043	-2.2492	-0.3595	0.008	-1.18341	-2.14468	-0.22213	0.017
	OTU511908	k_Bacteria; p_Proteobacteria; c_Gammaproteobacteria; o_Enterobacteriales; f_Enterobacteriaceae; g_Klebsiella; s_	4	-0.00414	-0.00935	0.001078	0.119	-0.00181	-0.00722	0.00359	0.509
			10	-0.00437	-0.00979	0.001056	0.114	-0.0034	-0.00884	0.00203	0.218
			30	-0.00072	-0.00661	0.005176	0.811	-0.00153	-0.00729	0.00423	0.601
			120	0.001693	-0.00762	0.011	0.72	0.0045	-0.00491	0.0139	0.346
			365	-0.1616	-0.2623	-0.06085	0.002	-0.14927	-0.24962	-0.04891	0.004
			730	-1.2581	-3.1865	0.6703	0.197	-1.55353	-3.50821	0.40114	0.117
	OTU4375080	k_Bacteria; p_Proteobacteria; c_Gammaproteobacteria; o_Pasteurellales; f_Pasteurellaceae; g_Haemophilus; s_parainfluenzae	4	0.000661	-0.0002	0.001518	0.13	0.00065616	-0.00018322	0.0015	0.124
			10	0.000817	-0.0021	0.003731	0.58	0.00088073	-0.00201	0.00378	0.549
			30	0.000666	-0.00097	0.002306	0.424	0.00073495	-0.00090135	0.00237	0.376
			120	-0.00024	-0.00421	0.003727	0.904	0.00112	-0.00287	0.00511	0.58
			365	-0.00367	-0.00912	0.001778	0.185	-0.00299	-0.00836	0.00237	0.272
			730	0.008583	-0.00278	0.01994	0.136	0.009	-0.00308	0.02108	0.141
730	OTU4449054	k_Bacteria; p_Bacteroidetes; c_Bacteroidia; o_Bacteroidales; f_Bacteroidaceae; g_Bacteroides; s_	4	0.001091	-0.00158	0.003766	0.422	0.00090574	-0.00175	0.00356	0.501
			10	0.001385	-0.00063	0.003401	0.177	0.00143	-0.00056655	0.00342	0.159
			30	0.00102	-0.00247	0.00451	0.565	0.00053026	-0.00289	0.00395	0.76
			120	-0.003	-0.01062	0.004626	0.438	-0.0039	-0.0115	0.00371	0.313
			365	0.001956	-0.01315	0.01706	0.798	0.00077395	-0.01399	0.01554	0.917
			730	0.003748	-0.00752	0.01502	0.509	0.00453	-0.00671	0.01577	0.423
	OTU183249	k_Bacteria; p_Firmicutes; c_Clostridia; o_Clostridiales; f_; g_; s_	4	0.2921	-0.2307	0.815	0.271	0.30173	-0.21488	0.81835	0.25
			30	-0.319	-1.719	1.081	0.653	-0.32442	-1.69697	1.04812	0.641
			120	-0.0185	-0.5722	0.5351	0.947	0.10222	-0.46304	0.66748	0.721
			365	-0.01484	-0.05458	0.02489	0.461	-0.02141	-0.06052	0.01771	0.281
			730	0.03062	-0.01777	0.07902	0.211	0.02601	-0.02302	0.07503	0.293
	OTU193863	k_Bacteria; p_Firmicutes; c_Clostridia; o_Clostridiales; f_Lachnospiraceae; g_; s_	365	0.1048	-0.1075	0.3172	0.33	0.0699	-0.13721	0.277	0.505
			730	0.5686	0.3106	0.8267	<.001	0.53007	0.26433	0.79581	<.001
	OTU194353	k_Bacteria; p_Firmicutes; c_Clostridia; o_Clostridiales; f_Lachnospiraceae; g_Blautia; s_	4	-0.01595	-0.06667	0.03478	0.535	-0.01753	-0.0672	0.03214	0.487
			10	1.6888	-0.237	3.6146	0.085	1.70755	-0.1807	3.59581	0.076
			30	-0.209	-1.2056	0.7875	0.679	-0.18502	-1.16254	0.7925	0.709
			120	-6e-05	-0.00465	0.004536	0.981	-0.00048568	-0.005	0.00403	0.832
			365	4.7e-05	-0.00374	0.003831	0.98	-0.00059275	-0.00427	0.00309	0.75
			730	0.009139	0.00226	0.01602	0.01	0.00768	0.00050563	0.01485	0.036
	OTU198636	k_Bacteria; p_Firmicutes; c_Clostridia; o_Clostridiales; f_Lachnospiraceae; g_Blautia; s_	4	0.3258	0.06156	0.59	0.016	0.29245	0.03224	0.55267	0.028
			10	-0.03645	-0.175	0.1021	0.604	-0.03586	-0.1717	0.09997	0.603
			30	0.00139	-0.00455	0.007334	0.645	0.00144	-0.00436	0.00724	0.625
			120	-6e-05	-0.00251	0.002391	0.961	-0.00023364	-0.00264	0.00218	0.848
			365	0.002125	-0.00084	0.00509	0.159	0.00196	-0.00095276	0.00488	0.185
			730	0.004011	0.000476	0.007546	0.027	0.00372	0.00016564	0.00727	0.041
	OTU178447	k_Bacteria; p_Firmicutes; c_Clostridia; o_Clostridiales; f_Ruminococcaceae; g_; s_	4	-0.1562	-0.8252	0.5128	0.645	-0.14272	-0.79906	0.51362	0.668
			30	0.1214	-1.2794	1.5222	0.864	0.21528	-1.17329	1.60385	0.76
			120	-0.2258	-0.7396	0.288	0.386	-0.24166	-0.74626	0.26294	0.345
			365	0.3628	-0.2898	1.0154	0.273	0.26215	-0.37651	0.90081	0.418
			730	0.8658	0.4296	1.3019	<.001	0.8303	0.38054	1.28006	<.001
	OTU529940	k_Bacteria; p_Firmicutes; c_Clostridia; o_Clostridiales; f_Ruminococcaceae; g_Faecalibacterium; s_prausnitzii	120	0.7705	-0.686	2.2269	0.298	0.49754	-0.96672	1.9618	0.503
			365	0.2526	-0.2325	0.7377	0.305	0.24043	-0.23071	0.71157	0.314
			730	-0.664	-1.2405	-0.08748	0.025	-0.77542	-1.3533	-0.19754	0.009
